# Supplementary material for: The Biomimetics of Mg2+-Concentration-Resolved Microenvironment for Bone and Cartilage Repairing Materials Design
Source: Biomimetics (Basel). 2022 Dec 5;7(4):227. doi: 10.3390/biomimetics7040227 (PMC9775637; doi:10.3390/biomimetics7040227)
Supplement: Supplementary file 1 [file biomimetics-07-00227-s001.zip]

Archive with 1 entries (1 files):
- biomimetics-2001742-supplementary.pdf
